# Supplementary material for: Localized translation and sarcomere maintenance requires ribosomal protein SA in mice
Source: J Clin Invest. 2024 May 14;134(13):e174527. doi: 10.1172/JCI174527 (PMC11213506; doi:10.1172/JCI174527)
Supplement: Supporting data values [file jci-134-174527-s035.xlsx]

## Sheet: Figure 2(A)
Data in Supplemental Table 1

## Sheet: Figure 3(A)
Rpsa		Rpl38
Negative control	Rpsa KD	Negative control	Rpl38 KD
1.07445	0.118106	3.107	0.1375
0.968221	0.129911	0.689	0.025
0.927942	0.125967	1	0.0266
0.653715	0.0853516
1.03178	0.12955
0.482993	0.0921306
2.07817	0.0841466
1.77897	0.0537032
		≥

## Sheet: Figure 3(B)
Negative control	Rpsa KD
1.15928	0.329274
0.840721	0.498782
0.942346	0.358648
1.05765	0.389264
1	0.122549
1	0.104902

## Sheet: Figure 3(E)
Negative control	Rpl38 KD	Rpsa KD
0.994235	0.988126	0.989921
0.909043	0.914772	0.948262
0.92655	0.933412	0.950132
0.929815	0.93611	0.950801
0.93869	0.936575	0.954945
0.939228	0.942742	0.958241
0.941695	0.94446	0.961076
0.946807	0.945068	0.966358
0.948014	0.945984	0.969661
0.948765	0.947115	0.970263
0.948958	0.950324	0.970621
0.951579	0.95112	0.970863
0.952261	0.95138	0.974105
0.952517	0.954951	0.974742
0.95439	0.95769	0.975054
0.9553	0.957925	0.975428
0.955968	0.958933	0.976164
0.956607	0.959365	0.977666
0.95683	0.961319	0.977757
0.956989	0.961552	0.978002
0.958044	0.962328	0.979181
0.958228	0.964219	0.979965
0.958658	0.965954	0.980005
0.961399	0.967946	0.980274
0.961753	0.968146	0.981044
0.962286	0.968366	0.981671
0.964661	0.970645	0.982519
0.967919	0.972023	0.982598
0.968802	0.972489	0.98267
0.969099	0.973484	0.983338
0.970217	0.97361	0.984184
0.971026	0.974169	0.984535
0.971986	0.974722	0.984685
0.9721	0.975554	0.984759
0.972141	0.976902	0.984951
0.972194	0.976958	0.986694
0.972456	0.977511	0.987892
0.974201	0.977978	0.987999
0.975142	0.978179	0.988726
0.977044	0.978302	0.988904
0.977393	0.978556	0.989156
0.977632	0.978606	0.989741
0.977969	0.978869	0.9899
0.978063	0.979358	0.990012
0.978349	0.980111	0.990247
0.978659	0.980469	0.990312
0.978866	0.980492	0.990353
0.98049	0.981754	0.991059
0.980731	0.982213	0.991291
0.98124	0.982959	0.991384
0.981591	0.983429	0.991447
0.982041	0.984147	0.991539
0.98212	0.984676	0.991952
0.982814	0.985327	0.992815
0.983648	0.985641	0.992958
0.983733	0.986295	0.992991
0.984802	0.986407	0.993222
0.985017	0.98655	0.993297
0.985075	0.986773	0.993687
0.985746	0.986821	0.994369
0.986086	0.986855	0.994376
0.986267	0.987105	0.994509
0.986752	0.987111	0.994605
0.986758	0.987627	0.994833
0.987175	0.987633	0.994837
0.987524	0.990104	0.995461
0.987693	0.991066	0.995621
0.988024	0.992249	0.995653
0.988612	0.992502	0.996136
0.988759	0.993009	0.996161
0.988861	0.993074	0.996218
0.988881	0.993512	0.99629
0.989088	0.993722	0.996582
0.989263	0.993754	0.997301
0.989436	0.994062	0.997302
0.989735	0.994086	0.997687
0.989739	0.994106	0.997779
0.989744	0.994137	0.998174
0.989756	0.994923	0.998954
0.989948	0.995885
0.990566	0.996431
0.990911	0.996489
0.991202	0.996974
0.991318	0.997003
0.991328	0.997194
0.991408	0.997244
0.991698	0.997472
0.991934
0.992009
0.992197
0.992246
0.992663
0.992866
0.993024
0.993135
0.993846
0.99427
0.994398
0.994581
0.994582
0.994584
0.994615
0.995495
0.995634
0.995685
0.995893
0.995978
0.996104
0.996204
0.99669
0.996703
0.996917
0.997015
0.997123
0.99765
0.998011

## Sheet: Figure 3(F)
Negative control	Rpl38 KD	Rpsa KD
0.908486	0.988307	0.989833
0.926656	0.9138	0.947887
0.9307	0.933268	0.949747
0.938471	0.935011	0.950502
0.938541	0.936185	0.954669
0.941623	0.942061	0.958252
0.947456	0.944247	0.960595
0.947935	0.944556	0.966031
0.948393	0.945359	0.969697
0.948598	0.946497	0.969986
0.95142	0.95031	0.970501
0.952111	0.9508	0.971008
0.952184	0.950932	0.973966
0.95382	0.954736	0.974782
0.955069	0.957406	0.975418
0.955551	0.957658	0.976008
0.956378	0.958343	0.976051
0.956525	0.959229	0.97768
0.956564	0.961069	0.977727
0.957637	0.961259	0.977938
0.957681	0.961889	0.979025
0.958195	0.963946	0.979822
0.961113	0.965869	0.980082
0.961481	0.968013	0.980092
0.962186	0.968037	0.980752
0.96436	0.968221	0.981558
0.967828	0.970425	0.982198
0.96858	0.971771	0.98242
0.969024	0.972435	0.982641
0.970093	0.97342	0.983276
0.970839	0.97359	0.98386
0.97173	0.974034	0.984331
0.971849	0.974701	0.984689
0.9721	0.975573	0.984746
0.972145	0.976808	0.984835
0.972245	0.97692	0.986693
0.974158	0.977429	0.987847
0.975062	0.978031	0.988197
0.977039	0.978216	0.988703
0.977452	0.978295	0.988847
0.977727	0.978379	0.989191
0.977921	0.97847	0.989753
0.978038	0.97893	0.989912
0.97825	0.979299	0.990029
0.978543	0.980003	0.990263
0.978776	0.980323	0.990291
0.979949	0.980467	0.990378
0.980394	0.98183	0.991079
0.981213	0.982204	0.991253
0.9815	0.9829	0.991361
0.982102	0.983445	0.991447
0.982146	0.984208	0.991519
0.982785	0.984692	0.991928
0.983599	0.985281	0.992771
0.983605	0.985553	0.992959
0.984778	0.9862	0.993007
0.984982	0.986354	0.993223
0.984993	0.986437	0.993271
0.98572	0.986736	0.993671
0.98598	0.986758	0.994356
0.98625	0.986792	0.99437
0.986713	0.987052	0.994506
0.986746	0.987069	0.994605
0.987058	0.987567	0.994809
0.987505	0.987608	0.994832
0.987602	0.990107	0.995383
0.987958	0.991063	0.995632
0.988599	0.992239	0.995653
0.988738	0.992504	0.996133
0.988843	0.992998	0.996173
0.988865	0.993061	0.99621
0.989077	0.993506	0.996279
0.989222	0.993721	0.996579
0.989449	0.993793	0.997309
0.989711	0.994059	0.997315
0.989726	0.994073	0.997685
0.989735	0.994109	0.997775
0.989752	0.994146	0.998172
0.989913	0.994922	0.998953
0.990539	0.995885
0.990894	0.99643
0.991186	0.996478
0.991325	0.996965
0.99133	0.997007
0.991359	0.997192
0.991684	0.997246
0.991883	0.99747
0.991936
0.992205
0.992239
0.992697
0.992866
0.992978
0.993132
0.993829
0.99421
0.994272
0.994385
0.994568
0.994583
0.994593
0.994626
0.995492
0.99563
0.99567
0.99589
0.995999
0.996091
0.996197
0.996703
0.996715
0.996913
0.997012
0.997123
0.997647
0.998008

## Sheet: Figure 3(G)
Negative control	Rpl38 KD	Rpsa KD
0	27.4854	45.8599
0	0	0
0	0	0
0	0	0
0	0	0
0	3.01887	0
0	7.42857	0
0.671141	7.53769	0
3.50109	8.02139	0
3.92157	9.72222	0
7.61246	9.80392	0
8.33333	10.9589	0
12.5	11.9048	0
15.0943	14.5833	0
17.0732	17.6471	0
18.1208	18.8034	0
19.697	20.122	0.398406
19.7183	20.2055	3.92157
24.2857	22.2222	4.54545
24.2857	22.381	4.93827
24.359	24.1463	6.35838
24.5614	25	7.54717
24.8996	26.6667	7.84314
25.6983	27.3333	8.10811
26.3566	28.1314	8.33333
27.2584	28.5714	11.7904
28.8225	28.8973	12.8205
30.3571	30.0231	14.4068
32.3529	30.8824	15.7895
33.5294	32.1839	18.6301
35.0877	35.6522	19.3548
35.2941	38.7978	21.087
35.5556	41.0458	21.371
35.6098	42.1525	24.5098
36.0317	42.8571	28.8961
36.1905	43.4635	29.6552
38.0952	43.5583	30.9764
38.3838	44.0678	32.3353
38.7879	44.3396	32.6667
39.3443	45.4545	32.7103
39.5238	45.7831	33.0969
40.3087	46.3529	33.3333
40.3846	48.4536	34.3066
41.1392	49.0909	34.6154
41.6058	49.5798	34.9593
41.7112	49.6124	35.7143
43.75	49.8168	36.0825
43.75	49.8452	36.129
45.7627	50	36.8421
46.1818	50.8439	40.9639
46.3235	50.9728	41.6667
46.6667	51.2141	42.1875
46.9697	51.3699	44.4444
47.2222	52.8384	45.4545
47.4206	52.9197	45.8824
48.0287	54.0734	46.4896
48.4615	54.7101	46.4912
48.5876	55.132	46.6667
49.2308	55.814	46.7742
49.359	56.3975	47.1154
50	56.5812	47.3077
50.8197	56.869	47.6744
51.2019	57.0136	51.4286
51.7241	57.3487	51.5789
52.8169	57.5	52.381
53.0435	57.8947	53.271
53.1646	58.5878	53.3333
53.5714	58.794	54.1485
55.1181	58.8435	56
55.6923	59.1667	58.4071
56.0656	59.2543	59.1489
56.0886	59.2814	59.2233
57.1429	61.6341	59.8291
57.3626	61.6667	63.1854
57.8947	62.069	63.198
57.9832	62.069	65.343
58.4229	62.6168	65.4412
58.8235	63.9655	66.25
59.116	64.1026	80.8219
59.2428	65
60.6	65.8203
61.39	68.8612
61.7318	70.5769
63.1068	71.4286
63.3833	71.504
63.6364	71.5686
64.2857	71.875
64.3939
64.5161
64.5533
64.5951
65.1408
65.4281
65.6682
66.9125
67.7083
67.9012
68.3206
69.0476
69.6
69.8113
70.2247
70.2381
70.8253
71.2644
72.1429
72.9412
73.1818
73.3333
74.9245
76.2821
77.2414
84.9462
85.0746
63.9113
60.274

## Sheet: Figure 4(A)
Control sgRNA	Rpsa KO
3.89	5.2
3.91333	4.08333
3.46333	4.15167
3.97667	4.50667
3.97333	4.40667
3.37667	3.57
3.70667	3.96
4.07333	4.06
4.37667	4.06667
3.85667	4.4
4.15	3.79
3.43

## Sheet: Figure 4(B)
Control sgRNA	Rpsa KO
0.82	0.75
0.856667	0.863333
0.816667	0.773333
0.796667	0.726667
0.883333	0.758333
0.771667	0.723333
0.863333	0.75
0.826667	0.71
0.806667	0.62
0.92	0.73
0.785	0.736667
0.87

## Sheet: Figure 4(C)
Control sgRNA	Rpsa KO
0.936667	0.626667
0.833333	0.78
0.75	0.713333
0.75	0.616667
0.903333	0.603333
0.67	0.693333
0.77	0.67
0.766667	0.616667
0.763333	0.63
0.883333	0.67
0.8	0.673333
0.81

## Sheet: Figure 4(D)
Control sgRNA	Rpsa KO
2.70667	4.93
2.64	3.22
2.88333	3.45667
2.47667	3.77333
3.07	3.64
3.02	2.76
2.48333	3.17667
2.80333	3.71667
2.9	3.36667
3.07667	3.77
2.8	3.18333
2.92667

[truncated: 32 more sheets: Figure 4(E), Figure 4(F), Figure 4(G), Figure 5(A), Figure 5(B), Figure 5(C), Figure 5(D), Figure 5(E), Figure 5(F), Figure 5(G), Figure 5(H), Figure 5(I), Figure 5(J), Figure 5(K), Figure 5(L), Figure 5(M), Figure 5(N), Figure 5(O), Figure 5(P), Figure 5(R) …]
